# Supplementary material for: Harnessing cross-species alignment to discover SNPs and generate a draft genome sequence of a bighorn sheep (Ovis canadensis)
Source: BMC Genomics. 2015 May 20;16(1):397. doi: 10.1186/s12864-015-1618-x (PMC4438629; doi:10.1186/s12864-015-1618-x)
Supplement: Supplementary file 2 — Summary of predicted effects of each SNP by chromosome as assigned by SnpEff. [file 12864_2015_1618_MOESM2_ESM.xlsx]

## Sheet: SNP Counts
Chromosome	1	2	3	4	5	6	7	8	9	10	11	12	13	14	15	16	17	18	19	20	21	22	23	24	25	26	27	Total
Homozygous	441886	394894	337839	197635	161535	197620	155373	140093	159457	150111	83520	125056	125952	103622	140879	114456	110192	112614	81192	94492	82130	77897	91379	50039	76083	67230	293515	4166691
Heterozygous	1151518	1039320	889404	510435	439443	544145	416837	398391	409693	384945	213441	321076	318748	217055	346744	322056	295278	272736	238243	208246	207781	211871	267953	148539	199220	199193	244353	10416664
Total	1593404	1434214	1227243	708070	600978	741765	572210	538484	569150	535056	296961	446132	444700	320677	487623	436512	405470	385350	319435	302738	289911	289768	359332	198578	275303	266423	537868	14583355

## Sheet: Type
Chromosome	1	2	3	4	5	6	7	8	9	10	11	12	13	14	15	16	17	18	19	20	21	22	23	24	25	26	27	Total
INTERGENIC	1068511	980033	819757	433140	436403	527383	362456	376204	419011	393740	175247	288983	275537	211773	333147	322016	286526	270543	189227	201805	182146	180602	262990	118533	166236	188117	401051	9871117
INTRON	878400	674565	608445	391106	243548	389405	284787	231600	200726	193272	144287	223042	209188	127721	210485	167973	172306	150500	207303	128175	194299	156756	145022	95604	153680	97896	191564	6871655
UPSTREAM	73161	53258	63144	28578	36990	22739	34726	16417	14982	11748	27901	17694	20854	28872	36400	11388	15337	16565	12919	28266	19598	11691	10006	14519	11855	7229	22747	669584
DOWNSTREAM	73458	53160	62540	29660	34148	23509	35110	16717	14986	11882	27112	18635	20113	28082	37160	10893	15261	16120	11820	27192	18035	11637	10063	12791	12052	6808	23374	662318
INTRAGENIC	1	5	0	159	0	0	19	0	0	0	0	0	0	0	11	1	1	2	0	0	0	0	0	0	0	0	0	199
SYNONYMOUS	5582	4417	4647	2033	2352	2200	2615	1513	1066	1145	1485	1459	1472	1949	2750	916	1108	962	871	1440	1252	1061	795	672	927	518	2512	49719
NON-SYNONYMOUS	4941	3381	4561	2174	2630	1903	2381	1233	928	1121	1269	1407	1677	3309	3872	733	1049	912	557	1627	1535	856	655	592	997	471	2249	49020
UTR 3'	4332	3230	3550	1290	1364	1444	1708	1148	1045	695	1357	954	1426	807	1331	810	801	694	540	894	567	671	668	562	713	389	737	33727
UTR 5'	297	259	218	115	91	86	134	47	50	77	70	93	41	75	86	44	165	43	55	58	41	35	27	26	31	28	48	2340
STOP GAINED	170	93	163	80	60	43	56	44	31	26	30	37	75	104	122	15	41	23	12	53	53	25	10	17	31	13	80	1507
STOP LOST	68	45	85	42	36	32	37	18	19	27	13	24	33	59	100	8	16	11	3	31	30	7	10	6	22	1	38	821
START GAINED	39	48	41	19	15	9	14	9	12	6	14	11	2	27	23	7	36	1	2	12	7	8	8	5	2	3	14	394
SPLICE SITE DONOR	47	21	17	11	15	6	12	7	5	3	7	10	15	12	8	1	5	1	2	4	9	5	3	4	1	2	11	244
SYNONYMOUS STOP	14	22	15	11	17	13	9	7	2	8	6	8	11	13	39	3	1	3	2	1	9	2	2	4	4	4	10	240
SPLICE SITE ACCEPTOR	16	5	10	11	7	3	10	6	4	3	7	3	15	14	11	1	5	4	1	2	10	7	2	5		1	5	168
START LOST	5	11	16	5	7	1	4	2	2	2	5	0	3	8	9	3	4	2	1	6	1	3	3	2	7		3	115
NON SYNONYMOUS START	0	0	0	0	0	0	1	0	0	0	0	0	0	1	1	0	0	0	0	0	0	0	0	0	0	0	0	3

## Sheet: Region
Chromosome	1	2	3	4	5	6	7	8	9	10	11	12	13	14	15	16	17	18	19	20	21	22	23	24	25	26	27	Total
INTERGENIC	1068511	980033	819757	433140	436403	527383	362456	376204	419011	393740	175247	288983	275537	211773	333147	322016	286526	270543	189227	201805	182146	180602	262990	118533	166236	188117	401051	9871117
INTRON	878400	674565	608445	391106	243548	389405	284787	231600	200726	193272	144287	223042	209188	127721	210485	167973	172306	150500	207303	128175	194299	156756	145022	95604	153680	97896	191564	6871655
UPSTREAM	73161	53258	63144	28578	36990	22739	34726	16417	14982	11748	27901	17694	20854	28872	36400	11388	15337	16565	12919	28266	19598	11691	10006	14519	11855	7229	22747	669584
DOWNSTREAM	73458	53160	62540	29660	34148	23509	35110	16717	14986	11882	27112	18635	20113	28082	37160	10893	15261	16120	11820	27192	18035	11637	10063	12791	12052	6808	23374	662318
EXON	10780	7969	9487	4345	5102	4192	5103	2817	2048	2329	2808	2935	3271	5443	6893	1678	2219	1913	1446	3158	2880	1954	1475	1293	1981	1007	4892	101418
