# Supplementary material for: Harnessing cross-species alignment to discover SNPs and generate a draft genome sequence of a bighorn sheep (Ovis canadensis)
Source: BMC Genomics. 2015 May 20;16(1):397. doi: 10.1186/s12864-015-1618-x (PMC4438629; doi:10.1186/s12864-015-1618-x)
Supplement: Supplementary file 3 — GO enrichment summary between loci predicted to be non-synonymous and those predicted to be synonymous. [file 12864_2015_1618_MOESM3_ESM.xlsx]

## Sheet: Analysis with Titin
GO-ID	Description	FDR	P-Value	Over/Under
GO:0006978	DNA damage response, signal transduction by p53 class mediator resulting in transcription of p21 class mediator	2.4e-06	3.2e-08	over
GO:0007283	spermatogenesis	3e-06	4.1e-08	over
GO:0007127	meiosis I	3.2e-06	4.6e-08	over
GO:0072307	regulation of metanephric nephron tubule epithelial cell differentiation	3.5e-06	5.1e-08	over
GO:0043931	ossification involved in bone maturation	8.9e-06	1.5e-07	over
GO:0070885	negative regulation of calcineurin-NFAT signaling cascade	9.8e-06	1.7e-07	over
GO:0032513	negative regulation of protein phosphatase type 2B activity	9.8e-06	1.7e-07	over
GO:0000724	double-strand break repair via homologous recombination	3.1e-05	6.2e-07	over
GO:0033598	mammary gland epithelial cell proliferation	4.4e-05	9.4e-07	over
GO:0043501	skeletal muscle adaptation	8.5e-05	2e-06	over
GO:0045005	maintenance of fidelity involved in DNA-dependent DNA replication	9.1e-05	2.1e-06	over
GO:0003300	cardiac muscle hypertrophy	3.8e-09	1.4e-11	under
GO:0051592	response to calcium ion	6.6e-08	5e-10	under
GO:0060048	cardiac muscle contraction	1.9e-07	1.7e-09	under
GO:0070588	calcium ion transmembrane transport	7.8e-07	8.5e-09	under
GO:0043547	positive regulation of GTPase activity	1.6e-06	2e-08	under
GO:0055008	cardiac muscle tissue morphogenesis	1.9e-06	2.5e-08	under
GO:0055003	cardiac myofibril assembly	4e-06	6.1e-08	under
GO:0048739	cardiac muscle fiber development	6.4e-06	1e-07	under
GO:0032318	regulation of Ras GTPase activity	1e-05	1.8e-07	under
GO:0007512	adult heart development	1.8e-05	3.3e-07	under
GO:0007270	neuron-neuron synaptic transmission	1.9e-05	3.5e-07	under
GO:0006897	endocytosis	2.2e-05	4.1e-07	under
GO:1901897	regulation of relaxation of cardiac muscle	2.2e-05	4.3e-07	under
GO:0048769	sarcomerogenesis	2.2e-05	4.3e-07	under
GO:0043056	forward locomotion	2.2e-05	4.3e-07	under
GO:0030241	skeletal muscle myosin thick filament assembly	2.2e-05	4.3e-07	under
GO:0030240	skeletal muscle thin filament assembly	2.2e-05	4.3e-07	under
GO:0009952	anterior/posterior pattern specification	3.7e-05	7.7e-07	under
GO:0045214	sarcomere organization	3.9e-05	8.1e-07	under
GO:0003208	cardiac ventricle morphogenesis	4.3e-05	9.1e-07	under
GO:0018108	peptidyl-tyrosine phosphorylation	5.1e-05	1.1e-06	under
GO:0007266	Rho protein signal transduction	5.1e-05	1.1e-06	under
GO:0007178	transmembrane receptor protein serine/threonine kinase signaling pathway	6e-05	1.3e-06	under
GO:0007076	mitotic chromosome condensation	6.3e-05	1.4e-06	under
GO:0003229	ventricular cardiac muscle tissue development	6.3e-05	1.4e-06	under
GO:0060314	regulation of ryanodine-sensitive calcium-release channel activity	6.7e-05	1.5e-06	under
GO:1901701	cellular response to oxygen-containing compound	7.1e-05	1.6e-06	under
GO:0007411	axon guidance	7.5e-05	1.7e-06	under
GO:0032970	regulation of actin filament-based process	7.8e-05	1.8e-06	under

## Sheet: Analysis without Titin
GO-ID	Description	FDR	P-Value	Over/Under
GO:0006978	DNA damage response, signal transduction by p53 class mediator resulting in transcription of p21 class mediator	3.4e-06	3.5e-08	over
GO:0072307	regulation of metanephric nephron tubule epithelial cell differentiation	5.3e-06	5.6e-08	over
GO:0007283	spermatogenesis	6.1e-06	6.6e-08	over
GO:0007127	meiosis I	6.2e-06	6.7e-08	over
GO:0043931	ossification involved in bone maturation	1.3e-05	1.6e-07	over
GO:0070885	negative regulation of calcineurin-NFAT signaling cascade	2.2e-05	2.8e-07	over
GO:0032513	negative regulation of protein phosphatase type 2B activity	2.2e-05	2.8e-07	over
GO:0000724	double-strand break repair via homologous recombination	4.9e-05	6.6e-07	over
GO:0033598	mammary gland epithelial cell proliferation	6.9e-05	1e-06	over
GO:0070588	calcium ion transmembrane transport	9e-07	8.2e-09	under
GO:0043547	positive regulation of GTPase activity	1.2e-06	1.1e-08	under
GO:0032318	regulation of Ras GTPase activity	1e-05	1.2e-07	under
GO:0006897	endocytosis	2.1e-05	2.6e-07	under
GO:0007270	neuron-neuron synaptic transmission	2.7e-05	3.4e-07	under
GO:0044267	cellular protein metabolic process	4.4e-05	5.9e-07	under
GO:0007266	Rho protein signal transduction	5e-05	6.8e-07	under
GO:0003300	cardiac muscle hypertrophy	6e-05	8.3e-07	under
GO:0003208	cardiac ventricle morphogenesis	6.3e-05	8.9e-07	under
GO:0007178	transmembrane receptor protein serine/threonine kinase signaling pathway	6.7e-05	9.8e-07	under
GO:1901701	cellular response to oxygen-containing compound	7.3e-05	1.1e-06	under
GO:0007411	axon guidance	8.3e-05	1.2e-06	under
GO:0032970	regulation of actin filament-based process	9.1e-05	1.4e-06	under
GO:0003229	ventricular cardiac muscle tissue development	9.1e-05	1.4e-06	under
GO:0060314	regulation of ryanodine-sensitive calcium-release channel activity	9.5e-05	1.5e-06	under
